# Supplementary material for: A Scoping Review Evaluating the Current State of Gut Microbiota Research in Africa
Source: Microorganisms. 2023 Aug 20;11(8):2118. doi: 10.3390/microorganisms11082118 (PMC10458939; doi:10.3390/microorganisms11082118)
Supplement: Supplementary file 1 [file microorganisms-11-02118-s001.zip]

Archive with 3 entries (3 files):
- Supplementary S1-Data extraction tool.xlsx
- Supplementary S2- Statistical analyses .pdf
- Supplementary S3- search histories.pdf
